# Supplementary material for: Integrating Epoxidation, High-Resolution Mass Spectrometry and Ultraviolet Spectroscopy to Unravel the Complex Profile of Boswellic Acids and Related Compounds in the Boswellia serrata Gum Resin Extract
Source: Molecules. 2024 Oct 21;29(20):4967. doi: 10.3390/molecules29204967 (PMC11510512; doi:10.3390/molecules29204967)
Supplement: Supplementary file 1 [file molecules-29-04967-s001.zip]

Archive with 2 entries (2 files):
- Losito_MSMS_PCA_Database.csv
- Losito_Supplementary Material.pdf
