# Supplementary material for: Integrating Epoxidation, High-Resolution Mass Spectrometry and Ultraviolet Spectroscopy to Unravel the Complex Profile of Boswellic Acids and Related Compounds in the Boswellia serrata Gum Resin Extract
Source: Molecules. 2024 Oct 21;29(20):4967. doi: 10.3390/molecules29204967 (PMC11510512; doi:10.3390/molecules29204967)
Supplement: Supplementary file 1 [file molecules-29-04967-s001.zip › Losito_MSMS_PCA_Database.csv]

Sample Number	Species	60.9931175	83.05023845	97.06588852	123.0815386	137.0971887	175.1128387	239.1441389	269.1910891	295.2067392	309.2223892	311.2380393	339.2693394	355.2642541	357.2587747	363.2693394	373.2748188	375.2693394	375.3057249	377.2849895	379.3006396	385.2748188	391.2642541	391.3006396	393.2799041	393.3162896	407.2955542	407.3319397	409.3112043	409.3475898	425.3061189	427.321769	435.3268543	437.3425044	441.337419	455.3530691
1	peak b1	0	0	0	0	0	0	0	0	0	0	0	0	0	0	0	0	0	0	0	0	0	0	0	0	0	0	22.92262616	0	0	0	0	0	0	0	100
2	peak b2	0	0	0	0	0	0	0	0	0	0	0	0	0	0	0	0	0	0	0	0	0	0	0	0	0	0	4.790253212	0	0	0	0	0	0	0	100
3	peak b3	0	0	33.58928476	0	0	0	0	3.293494776	3.891162142	4.45192515	2.253348588	52.58783955	5.839594153	0	0	16.22895793	0	0	0	0	0	0	0	0	0	0	0	0	0	46.37075429	0	2.412461402	10.99669757	0	100
4	peak b4	0	0	3.437358686	0	0	0	0	0	0	0	0	5.291253474	4.323152137	0	0	13.43022135	0	0	0	0	0	0	0	0	0	0	0	0	0	36.58594128	0	0	8.446491255	0	100
5	peak b5	0	0	0	0	3.707095576	0	0	0	0	0	0	10.83041826	2.935457113	0	0	11.1644364	0	0	0	0	2.254904315	0	0	0	0	0	0	0	0	17.81437446	0	0	8.608023431	0	100
6	peak b6	15.52691849	0	0	0	0	0	0	0	0	0	0	0	0	0	2.733474842	0	0	0	0	10.61243248	0	0	4.652023527	0	0	0	26.77996027	0	33.97909742	0	0	0	100	6.026076795	12.45336317
7	aBA	12.6375455	3.603163954	0	2.814192665	0	0	0	0	0	0	0	0	0	0	0	0	4.541033467	10.80445396	3.85814286	7.684235718	0	0	8.568694308	8.771525486	11.55281369	15.92796586	14.82893052	5.441270503	33.72057415	0	0	0	100	5.821209569	19.51193894
8	bBA	16.27525697	4.707968476	0	3.579233483	0	2.403016496	3.343775486	0	0	0	0	0	0	4.004846983	0	0	5.531857538	8.796958438	3.612338424	8.615009194	0	2.563934439	19.09098841	8.764129214	14.1473544	15.2234266	16.02108066	57.31958683	31.68456355	3.645903577	11.3755359	0	100	4.375100364	13.86039697
9	peak b7	38.7024212	4.975602654	0	2.940537171	0	2.196267239	2.441275821	0	0	0	0	0	0	3.056234509	0	0	5.1067377	8.225615537	3.602816007	8.599032426	0	0	19.91719102	9.405359277	13.97300664	10.92093515	16.12717737	53.85649993	42.88892601	5.20396078	9.67098445	0	100	7.752018602	63.53395434
